# Supplementary material for: Isoliquiritigenin as a Neuronal Radiation Mitigant: Mitigating Radiation-Induced Anhedonia Tendency Targeting Grik3/Grm8/Grin3a via Integrated Proteomics and AI-Driven Discovery
Source: Pharmaceuticals (Basel). 2025 Aug 30;18(9):1307. doi: 10.3390/ph18091307 (PMC12472569; doi:10.3390/ph18091307)
Supplement: Supplementary file 1 [file pharmaceuticals-18-01307-s001.zip]

Archive with 1 entries (1 files):
- pharmaceuticals-3807881-supplementary.pdf
